# Supplementary material for: Simulating Society Transitions: Standstill, Collapse and Growth in an Evolving Network Model
Source: PLoS One. 2013 Sep 25;8(9):e75433. doi: 10.1371/journal.pone.0075433 (PMC3783390; doi:10.1371/journal.pone.0075433)
Supplement: Source code S1 — The source codes for the model. This is a collection of 5 folders, each contains a collection of source files needed for compiling and running the preliminary demonstration or one of the four scenarios described in the model. (1) preliminaryDemo: elementary demonstration of the model; (2) support: the supporting scenario; (3) disturb: the disturbing scenario; (4) invade: the invading scenario; (5) mutualsupport: the mutually supporting scenario. (ZIP) [file pone.0075433.s001.zip]

Archive with 47 entries (41 files):
- Source code S1/
- Source code S1/README.txt
- Source code S1/disturb/
- Source code S1/disturb/Makefile
- Source code S1/disturb/README.txt
- Source code S1/disturb/evolve.c
- Source code S1/disturb/getCore.c
- Source code S1/disturb/mutate.c
- Source code S1/disturb/sd.c
- Source code S1/disturb/sd.h
- Source code S1/disturb/statis.c
- Source code S1/invade/
- Source code S1/invade/Makefile
- Source code S1/invade/README.txt
- Source code S1/invade/evolve.c
- Source code S1/invade/getCore.c
- Source code S1/invade/mutate.c
- Source code S1/invade/sd.c
- Source code S1/invade/sd.h
- Source code S1/invade/statis.c
- Source code S1/mutualsupport/
- Source code S1/mutualsupport/Makefile
- Source code S1/mutualsupport/README.txt
- Source code S1/mutualsupport/evolve.c
- Source code S1/mutualsupport/getCore.c
- Source code S1/mutualsupport/mutate.c
- Source code S1/mutualsupport/sd.c
- Source code S1/mutualsupport/sd.h
- Source code S1/mutualsupport/statis.c
- Source code S1/preliminaryDemo/
- Source code S1/preliminaryDemo/Makefile
- Source code S1/preliminaryDemo/README.txt
- Source code S1/preliminaryDemo/evolve.c
- Source code S1/preliminaryDemo/getCore.c
- Source code S1/preliminaryDemo/mutate.c
- Source code S1/preliminaryDemo/sd.c
- Source code S1/preliminaryDemo/sd.h
- Source code S1/preliminaryDemo/statis.c
- Source code S1/support/
- Source code S1/support/Makefile
- Source code S1/support/README.txt
- Source code S1/support/evolve.c
- Source code S1/support/getCore.c
- Source code S1/support/mutate.c
- Source code S1/support/sd.c
- Source code S1/support/sd.h
- Source code S1/support/statis.c
