# Supplementary material for: Simulating Society Transitions: Standstill, Collapse and Growth in an Evolving Network Model
Source: PLoS One. 2013 Sep 25;8(9):e75433. doi: 10.1371/journal.pone.0075433 (PMC3783390; doi:10.1371/journal.pone.0075433)
Supplement: Source code S1 — The source codes for the model. This is a collection of 5 folders, each contains a collection of source files needed for compiling and running the preliminary demonstration or one of the four scenarios described in the model. (1) preliminaryDemo: elementary demonstration of the model; (2) support: the supporting scenario; (3) disturb: the disturbing scenario; (4) invade: the invading scenario; (5) mutualsupport: the mutually supporting scenario. (ZIP) [file pone.0075433.s001.zip › Source code S1/README.txt]

This is the source codes of the program for the model described in the paper "Simulating Society Transitions: Standstill, Collapse and Growth in an Evolving Network Model". 

There are 5 folders,each contains a intact collection of source files needed for compiling and running one scenario of the model.
  1)preliminaryDemo: the elementary demonstration of the model;
  2)support: the supporting scenario, simulates the supporting relations of model societies;
  3)disturb: the disturbing scenario, simulates the disturbing of model societies;
  4)invade: the invading scenario, simulates the invading of a society to another;
  5)mutualsupport: the mutually supporting scenario, simulates the growth of a model society.

Under each folder are 8 files:
  1)README.txt: a description.
  2)Makefile: required by the 'make' command for compiling.
  3)sd.h: the head file;
  4)sd.c: the main file of the program;
  5)evolve.c: define the evolving phase of the model;
  6)mutate.c: define the mutate phase of the model;
  7)statis.c: a collection of statistics functions for the program;
  8)getCore.c: functions for calculate the core (i.e., a submatrix) of a given matrix.
Some of the files in each folder (Makefile, mutate.c, statis.c and getCore.c) are identical, while other source files differ slightly.

Sometimes, the program may exit because the randomly generated matrix doesn't fullfil the irreducible request, or there doesn't exist self-supporting occupation (in the situation of elementaryDemo) because of extreme parameter set. Our solution is using the following shell script to run the program:
#/bin/bash
./sd;
while [ $? != 0 ]
do
    ./ac >stdout
done

The program has several output files:
  1)stdout, which is put to the terminal by default, but could be redirected to a file. This output shows the running situation of the program.
  2)"result", which is the main result of the program. The collums are: time steps, statistical data of first subsociety (actual lambda1, actual occupations, total productivity), statistical data of first subsociety (actual lambda1, actual occupations, total productivity), statistical data of third subsociety (actual lambda1, actual occupations, total productivity).  		  
  3)"cata", the catalyse(supporting) matrix, i.e., relationships between occupations.
  4)"society", the productivity of all occupations at each step.

Any questions, pelease contact the author: xsplendor@gmail.com

Guanghua Xu, 2013/6/30
