# Supplementary material for: Simulating Society Transitions: Standstill, Collapse and Growth in an Evolving Network Model
Source: PLoS One. 2013 Sep 25;8(9):e75433. doi: 10.1371/journal.pone.0075433 (PMC3783390; doi:10.1371/journal.pone.0075433)
Supplement: Source code S1 — The source codes for the model. This is a collection of 5 folders, each contains a collection of source files needed for compiling and running the preliminary demonstration or one of the four scenarios described in the model. (1) preliminaryDemo: elementary demonstration of the model; (2) support: the supporting scenario; (3) disturb: the disturbing scenario; (4) invade: the invading scenario; (5) mutualsupport: the mutually supporting scenario. (ZIP) [file pone.0075433.s001.zip › Source code S1/disturb/Makefile]

sd:sd.o evolve.o  mutate.o statis.o getCore.o
	gcc -o sd sd.o evolve.o  mutate.o statis.o getCore.o -lm
sd.o:sd.c sd.h
	gcc -O3  -c sd.c
evolve.o:evolve.c sd.h
	gcc -O3 -c evolve.c
mutate.o:mutate.c sd.h
	gcc -O3 -c mutate.c
statis.o:statis.c sd.h
	gcc -O3 -c statis.c
getCore.o:getCore.c sd.h
	gcc -O3 -c getCore.c
clean:
	rm sd sd.o evolve.o mutate.o statis.o getCore.o
