# Supplementary material for: Simulating Society Transitions: Standstill, Collapse and Growth in an Evolving Network Model
Source: PLoS One. 2013 Sep 25;8(9):e75433. doi: 10.1371/journal.pone.0075433 (PMC3783390; doi:10.1371/journal.pone.0075433)
Supplement: Source code S1 — The source codes for the model. This is a collection of 5 folders, each contains a collection of source files needed for compiling and running the preliminary demonstration or one of the four scenarios described in the model. (1) preliminaryDemo: elementary demonstration of the model; (2) support: the supporting scenario; (3) disturb: the disturbing scenario; (4) invade: the invading scenario; (5) mutualsupport: the mutually supporting scenario. (ZIP) [file pone.0075433.s001.zip › Source code S1/disturb/getCore.c]

/* getcore.c Guanghua Xu. 2012/10/24*/
/* Calculate the core (a submatrix) of a given matrix.*/
#include "sd.h"
extern int Catalyse[NUM][NUM];
extern int SubSociety[SOCIETIES];
//ifIrriducible(). Judge if a matrix is irreducible.
int ifIrriducible(int type)
{
  int i,j;
  int numOfLambda1;
  int **cataMat;
  int begin,size;
  char *core_periphery;
  int sizeOfCore;
  int ascendSubSociety[SOCIETIES];
  for(i=0;i<SOCIETIES;i++)
    {
      if(i==0)
	ascendSubSociety[i]=SubSociety[i];
      else
	ascendSubSociety[i]=SubSociety[i]+ascendSubSociety[i-1];
    }
  if(type==0)
    begin=0;
  else
    begin=ascendSubSociety[type-1];
  size=SubSociety[type];
  //
  cataMat=(int **)calloc(size,sizeof(int *));
  for(i=0;i<size;i++)
    {
      cataMat[i]=(int *)calloc(size,sizeof(int));
    }
  for(i=0;i<size;i++)
    for(j=0;j<size;j++)
      {
	cataMat[i][j]=Catalyse[i+begin][j+begin];
      }
  core_periphery=(char *)calloc(size,sizeof(char));
  for(i=0;i<size;i++)
    {
      core_periphery[i]='o';
    }
  //
  if(size==0)
    return 1;
  printf("getting core.\n");
  numOfLambda1=getCore(size,cataMat,core_periphery);
  printf("numOfLambda1:%d\n",numOfLambda1);
  if(numOfLambda1!=1)
    {
      fprintf(stdout,"not unique lambda1 of catamatrix %d\n",type);
      exit(-1);
    }
  for(i=0,sizeOfCore=0;i<size;i++)
    {
      printf("%d,%c ",i,core_periphery[i]);
      if(core_periphery[i]=='c')
	sizeOfCore++;
    }
  printf("\n");
  if(sizeOfCore!=size)
    {
      fprintf(stdout,"core size: %d < catamatrix size: %d\n",sizeOfCore,size);
      return 0;
    }
  for(i=0;i<size;i++)
    {
      printf("%c ",core_periphery[i]);
    }
  printf("\n");
  free(core_periphery);
  return 1;
}

//getCore():Decompose a non-negative matrix into several non-negative irreducible matrix, then call getMaxEigenvalue() to calculate their maximun lambda, and select the biggest one.
int getCore(int n,int **matrix,char *core_periphery)
{
  int i,j;
  int *rIndex;
  int *cataIndex;
  int *cataEdIndex;
  int *intersect;
  int *core;
  int rCount,rCountBackup,rCount2;
  int iCataIndex,iCataEdIndex,iIntersect,iCore;
  double lambda1,maxLambda1=0;
  int numOfLambda1=0;
  int **m;
  rIndex=(int *)calloc(n,sizeof(int));
  cataIndex=(int *)calloc(n,sizeof(int));
  cataEdIndex=(int *)calloc(n,sizeof(int));
  intersect=(int *)calloc(n,sizeof(int));
  core=(int *)calloc(n,sizeof(int));
  //
  for(i=0;i<n;i++)
    rIndex[i]=i;
  rCount=n;
  iCore=0;
  //    
  while(rCount>0)
    {
      cataIndex[0]=rIndex[0];
      iCataIndex=iCataEdIndex=iIntersect=1;
      iCataIndex=getCataIndex(0,rIndex,rCount,cataIndex,iCataIndex,matrix);
      cataEdIndex[0]=rIndex[0];
      iCataEdIndex=getCataEdIndex(0,rIndex,rCount,cataEdIndex,iCataEdIndex,matrix);
      for(i=0,iIntersect=0;i<iCataIndex;i++)
	for(j=0;j<iCataEdIndex;j++)
	  {
	    if(cataIndex[i]==cataEdIndex[j])
	      {
		intersect[iIntersect]=cataIndex[i];
		iIntersect++;
		break;
	      }
	  }  
      m=(int **)calloc(iIntersect,sizeof(int *));
      for(i=0;i<iIntersect;i++)
	{
	  m[i]=(int *)calloc(iIntersect,sizeof(int));
	}
      for(i=0;i<iIntersect;i++)
	for(j=0;j<iIntersect;j++)
	{
	  m[i][j]=matrix[intersect[i]][intersect[j]];
	}
      lambda1=getMaxEigenvalue(iIntersect,m);
      if(lambda1>maxLambda1)
	{
	  maxLambda1=lambda1;
	  for(i=0;i<iIntersect;i++)
	    {
	      core[i]=intersect[i];
	    }
	  iCore=iIntersect;
	  numOfLambda1=1;
	}
      else if(lambda1==maxLambda1)
      numOfLambda1++;
      printf("lambda1: %f\n",lambda1);
      for(i=0;i<iIntersect;i++)
	{
	  free(m[i]);
	}
      free(m);
      rCountBackup=rCount;
      for(i=0;i<rCountBackup;i++)
	for(j=0;j<iIntersect;j++)
	  {
	    if(rIndex[i]==intersect[j])
	      {
		rIndex[i]=-1;
		rCount--;
		break;
	      }
	  }
      ///
      rCount2=rCountBackup;
      for(i=0;i<rCount2;)
	{
	  if(rIndex[i]<0)
	    {
	      for(j=i;j<rCount2-1;j++)
		{
		  rIndex[j]=rIndex[j+1];
		}
	      rIndex[rCount2-1]=-1;
	      rCount2--;	      
	    }
	  else
	    i++;
	}
      if(rCount!=rCount2)
	{
	  fprintf(stderr,"error in iRIndex\n");
	  exit(-1);
	}
    }  
  for(i=0;i<iCore;i++)
    {
      core_periphery[core[i]]='c';
    }
  free(rIndex);
  free(cataIndex);
  free(cataEdIndex);
  free(intersect);
  free(core);
  return numOfLambda1;
}
