# Supplementary material for: Simulating Society Transitions: Standstill, Collapse and Growth in an Evolving Network Model
Source: PLoS One. 2013 Sep 25;8(9):e75433. doi: 10.1371/journal.pone.0075433 (PMC3783390; doi:10.1371/journal.pone.0075433)
Supplement: Source code S1 — The source codes for the model. This is a collection of 5 folders, each contains a collection of source files needed for compiling and running the preliminary demonstration or one of the four scenarios described in the model. (1) preliminaryDemo: elementary demonstration of the model; (2) support: the supporting scenario; (3) disturb: the disturbing scenario; (4) invade: the invading scenario; (5) mutualsupport: the mutually supporting scenario. (ZIP) [file pone.0075433.s001.zip › Source code S1/disturb/sd.h]

/* sd.h Guanghua Xu 2012.10.24*/
#include <stdio.h>
#include <stdlib.h>
#include <math.h>
#define SOCIETIES 1
#define NUM0 100
#define NUM1 0
#define NUM2 0
#define NUM NUM0+NUM1+NUM2
#define LIMINA 1.0
struct occupation
{
  double a;
  int t;
};
int setParameter();
int init(struct occupation *society);
int doStatistics(FILE *fp,FILE *fpCata,FILE *fpSociety,struct occupation *society,double *maxLambda1,double *actualLambda1,int *totalOccupation,double *totalAbundance,int step);
int disturb(struct occupation *society);
int evolve(struct occupation *society,double coEv,int beginSubSociety,int endSubSociety);
int calculate(struct occupation *x1,struct occupation *x2,int begin,int size,double coEv,double dt);
double f(int serial,struct occupation *x,int begin,int size,int k,double *cs,double coEv,double dt);
double getCataCoef(int occupationSeq,struct occupation *society);
double getDistance(struct occupation *xt1,struct occupation *xt2,int size);
int mutate(struct occupation *society,int beginSubSociety,int endSubSociety);
int getMutant(int occupationType,int beginSubSociety,int endSubSociety);
int permutate(int *array,int n);
double getMaxLambda1(int type,struct occupation *society);
double getActualLambda1(int type,struct occupation *society);
double getSpectralRadius(int i,int **matrix);
double getMaxEigenvalue(int n,int **mat);
int getCataIndex(int step,int *rIndex,int rCount,int *cataIndex, int iCataIndex,int **mat);
int getCataEdIndex(int step,int *rIndex,int rCount,int *cataEdIndex, int iCataEdIndex,int **mat);
int getTotalOccupation(int type,struct occupation *society);
double getTotalAbundance(int type,struct occupation *society);
int ifReducible(int size);
int getCore(int n,int **matrix,char *c_p);
