# Supplementary material for: Simulating Society Transitions: Standstill, Collapse and Growth in an Evolving Network Model
Source: PLoS One. 2013 Sep 25;8(9):e75433. doi: 10.1371/journal.pone.0075433 (PMC3783390; doi:10.1371/journal.pone.0075433)
Supplement: Source code S1 — The source codes for the model. This is a collection of 5 folders, each contains a collection of source files needed for compiling and running the preliminary demonstration or one of the four scenarios described in the model. (1) preliminaryDemo: elementary demonstration of the model; (2) support: the supporting scenario; (3) disturb: the disturbing scenario; (4) invade: the invading scenario; (5) mutualsupport: the mutually supporting scenario. (ZIP) [file pone.0075433.s001.zip › Source code S1/disturb/statis.c]

/* statis.c, Guanghua Xu, 2012/10/24*/
/* This file is a collection of statistics functions for the program.*/
#include "sd.h"
extern int Catalyse[NUM][NUM];
extern int SubSociety[SOCIETIES];
//getMaxLambda1(). Calculate the lambda1 value of the supporting matrix.
double getMaxLambda1(int type,struct occupation *society)
{
  int i,j;
  int begin,size;
  int **cataMat;
  double lambda1;
  int ascendSubSociety[SOCIETIES];
  for(i=0;i<SOCIETIES;i++)
    {
      if(i==0)
	ascendSubSociety[i]=SubSociety[i];
      else
	ascendSubSociety[i]=SubSociety[i]+ascendSubSociety[i-1];
    }
  if(type==0)
    begin=0;
  else
    begin=ascendSubSociety[type-1];
  size=SubSociety[type];
  cataMat=(int **)calloc(size,sizeof(int *));
  for(i=0;i<size;i++)
    {
      cataMat[i]=(int *)calloc(size,sizeof(int));
    }
  for(i=0;i<size;i++)
    for(j=0;j<size;j++)
      {
	cataMat[i][j]=Catalyse[i+begin][j+begin];
      }
  lambda1=getSpectralRadius(size,cataMat);
  return lambda1;
}
//getActualLambda1(). Calculate the actual lambda1 value. The matrix is defined by the occupations that survive.
double getActualLambda1(int type,struct occupation *society)
{
  int i,j;
  int begin,size;
  int **cataMat;
  double lambda1;
  int ascendSubSociety[SOCIETIES];
  for(i=0;i<SOCIETIES;i++)
    {
      if(i==0)
	ascendSubSociety[i]=SubSociety[i];
      else
	ascendSubSociety[i]=SubSociety[i]+ascendSubSociety[i-1];
    }
  if(type==0)
    begin=0;
  else
    begin=ascendSubSociety[type-1];
  size=SubSociety[type];
  cataMat=(int **)calloc(size,sizeof(int *));
  for(i=0;i<size;i++)
    {
      cataMat[i]=(int *)calloc(size,sizeof(int));
    }
  for(i=0;i<size;i++)
    for(j=i;j<size;j++)
      {
	if(society[j+begin].a>=LIMINA && society[i+begin].a>=LIMINA)//need to be currently surviving occupation.
	  {
	    cataMat[i][j]=Catalyse[i+begin][j+begin];
	    cataMat[j][i]=Catalyse[j+begin][i+begin];
	  }
	else
	  {
	    cataMat[i][j]=0;
	    cataMat[j][i]=0;
	  }
      }
  lambda1=getSpectralRadius(size,cataMat);
  return lambda1;
}

//getSpectralRadius(). Decompose a non-negative matrix into several non-negative irreducible matrix, then call getMaxEigenvalue() to calculate their maximun lambda, and select the biggest one.
double getSpectralRadius(int n,int **matrix)
{
  int i,j;
  int *rIndex;
  int *cataIndex;
  int *cataEdIndex;
  int *intersect;
  int rCount,rCountBack,rCount2;
  int iCataIndex,iCataEdIndex,iIntersect;
  double lambda1,maxLambda1=0.0;
  int **m;
  rIndex=(int *)calloc(n,sizeof(int));
  cataIndex=(int *)calloc(n,sizeof(int));
  cataEdIndex=(int *)calloc(n,sizeof(int));
  intersect=(int *)calloc(n,sizeof(int));
  //
  for(i=0;i<n;i++)
    rIndex[i]=i;
  rCount=n;
  //  
  while(rCount>0)
    {
      cataIndex[0]=rIndex[0];
      iCataIndex=iCataEdIndex=iIntersect=1;
      iCataIndex=getCataIndex(0,rIndex,rCount,cataIndex,iCataIndex,matrix);
      //
      cataEdIndex[0]=rIndex[0];
      iCataEdIndex=getCataEdIndex(0,rIndex,rCount,cataEdIndex,iCataEdIndex,matrix);
      for(i=0,iIntersect=0;i<iCataIndex;i++)
	for(j=0;j<iCataEdIndex;j++)
	  {
	    if(cataIndex[i]==cataEdIndex[j])
	      {
		intersect[iIntersect]=cataIndex[i];
		iIntersect++;
		break;
	      }
	  }   
      //
      m=(int **)calloc(iIntersect,sizeof(int *));
      for(i=0;i<iIntersect;i++)
	{
	  m[i]=(int *)calloc(iIntersect,sizeof(int));
	}
      for(i=0;i<iIntersect;i++)
	for(j=0;j<iIntersect;j++)
	{
	  m[i][j]=matrix[intersect[i]][intersect[j]];
	}
      lambda1=getMaxEigenvalue(iIntersect,m);
      if(lambda1>maxLambda1)
	maxLambda1=lambda1;
      for(i=0;i<iIntersect;i++)
	{
	  free(m[i]);
	}
      free(m);
      //
      rCountBack=rCount;
      for(i=0;i<rCountBack;i++)
	for(j=0;j<iIntersect;j++)
	  {
	    if(rIndex[i]==intersect[j])
	      {
		rIndex[i]=-1;
		rCount--;
		break;
	      }
	  }
      ///
      rCount2=rCountBack;
      for(i=0;i<rCount2;)
	{
	  if(rIndex[i]<0)
	    {
	      for(j=i;j<rCount2-1;j++)
		{
		  rIndex[j]=rIndex[j+1];
		}
	      rIndex[rCount2-1]=-1;
	      rCount2--;	      
	    }
	  else
	    i++;
	}
      if(rCount!=rCount2)
	{
	  fprintf(stderr,"error in iRIndex\n");
	  exit(-1);
	}
    }
  free(rIndex);
  free(cataIndex);
  free(cataEdIndex);
  free(intersect);
  return maxLambda1;
}

//getMaxEigenvalue(). Calculate the maximum lambda value of a non-negative irreducible matrix. "An always convergent method for finding the spectral radius of an irreducible non-negative matrix"_R.J.Wood, M.J.O’Neill,2007
double getMaxEigenvalue(int n,int **mat)
{
  int maxItTimes=200;
  int i,j,count;
  double *x1,*x2;
  double *temp;
  double max,min;
  double lambda1=-1.0;
  double tempLambda1;
  double epsilon=1.0e-7;
  x1=(double *) calloc(n,sizeof(double));
  x2=(double *) calloc(n,sizeof(double));
  temp=(double *) calloc(n,sizeof(double));
  if(n==0) 
    return 0;
  for(i=0;i<n;i++)
    {
      mat[i][i]=mat[i][i]+1;
    }
  for(i=0;i<n;i++)
    {
      x1[i]=(random()%100+1)/100.0;
    }  
  for(count=0;count<maxItTimes;count++)
    {
      for(i=0;i<n;i++)
	{
	  x2[i]=0;
	  for(j=0;j<n;j++)
	    x2[i]=x2[i] + mat[i][j] * x1[j];
	}
      for(i=0;i<n;i++)
	temp[i]=x2[i]/x1[i];
      max=min=temp[0];
	for(i=0;i<n;i++)
	  {
	    if(temp[i]>max)
	      max=temp[i];
	    else if(temp[i]<min)
	      min=temp[i];
	  }
      tempLambda1=(max+min)/2;
      if(fabs(tempLambda1-lambda1)/tempLambda1<epsilon)
	return tempLambda1-1;
      else
	{
	  lambda1=tempLambda1;
	  for(i=0;i<n;i++)
	    {
	      x1[i]=x2[i];
	    }
	}
    }
  if(count==maxItTimes)
    {
      fprintf(stderr,"failed to calculate lambda1.\n");
      for(i=0;i<n;i++)
	{
	  for(j=0;j<n;j++)
	    {
	      if(i==j)
		{
		  mat[i][j]=mat[i][j]-1;
		}
	      fprintf(stderr,"%d ",mat[i][j]);
	    }
	  fprintf(stderr,"\n");
	}	      
      exit(-1);
    }  
  //free storage.
  free(x1);
  free(x2);
  free(temp);
}
//getCataIndex(): Calculate the nodes that supported (directly or indirectly) by the given node.
int getCataIndex(int step,int *rIndex,int rCount,int *cataIndex, int iCataIndex,int **mat)
{
  int i,j;
  for(i=0;i<rCount;i++)
    {
      if(mat[rIndex[i]][rIndex[step]]>0)
	{
	  for(j=0;j<iCataIndex;j++)
	    if(cataIndex[j]==rIndex[i])
	      break;
	  if(j==iCataIndex)
	      {
		cataIndex[iCataIndex]=rIndex[i];
		iCataIndex++;
		iCataIndex=getCataIndex(i,rIndex,rCount,cataIndex,iCataIndex,mat);
	      }
	}
    }
  return iCataIndex;
}

//getCataEdIndex(): Calculate the nodes that supports (directly or indirectly) the given node.
int getCataEdIndex(int step,int *rIndex,int rCount,int *cataEdIndex, int iCataEdIndex,int **mat)
{
  int i,j;  
  for(i=0;i<rCount;i++)
    {
      if(mat[rIndex[step]][rIndex[i]]>0)
	{
	  for(j=0;j<iCataEdIndex;j++)
	    if(cataEdIndex[j]==rIndex[i])
	      break;
	  if(j==iCataEdIndex)
	    {
	      cataEdIndex[iCataEdIndex]=rIndex[i];
	      iCataEdIndex++;
	      iCataEdIndex=getCataEdIndex(i,rIndex,rCount,cataEdIndex,iCataEdIndex,mat);
	    }
	}
    }
  return iCataEdIndex;
}
//getTotaloccupation().
int getTotalOccupation(int type,struct occupation *society)
{
  int i;
  int totalOccupation=0;
  int begin,size;
  int ascendSubSociety[SOCIETIES];
  for(i=0;i<SOCIETIES;i++)
    {
      if(i==0)
	ascendSubSociety[i]=SubSociety[i];
      else
	ascendSubSociety[i]=SubSociety[i]+ascendSubSociety[i-1];
    }
  if(type==0)
    begin=0;
  else
    begin=ascendSubSociety[type-1];
  size=SubSociety[type];
  for(i=begin;i<begin+size;i++)
    {
      if(society[i].a>=LIMINA)
	totalOccupation++;
    }
  return totalOccupation;
}
//getTotalAbundance().
double getTotalAbundance(int type,struct occupation *society)
{
  int i;
  double totalAbundance=0.0;
  int begin,size;
  int ascendSubSociety[SOCIETIES];
  for(i=0;i<SOCIETIES;i++)
    {
      if(i==0)
	ascendSubSociety[i]=SubSociety[i];
      else
	ascendSubSociety[i]=SubSociety[i]+ascendSubSociety[i-1];
    }
  if(type==0)
    begin=0;
  else
    begin=ascendSubSociety[type-1];
  size=SubSociety[type];
  for(i=begin;i<begin+size;i++)
    {
      if(society[i].a>=LIMINA)
	totalAbundance+=society[i].a;
    }
  return totalAbundance;
}
//putCataRelation().
int putCataRelation(FILE *fp,struct occupation *society,int step)
{
  int i,j;
  fprintf(fp,"\n%d ",step);
  for(i=0;i<NUM;i++) // print Catalyse relationship.
    for(j=0;j<=i;j++)
      {
	if(society[i].a>=LIMINA&&society[j].a>=LIMINA)
	  {	    
	    if(Catalyse[i][j]==1&&Catalyse[j][i]==1)
	      fprintf(fp,"%d:%d<->%d:%d,",i,society[i].t,j,society[j].t);
	    else if(Catalyse[i][j]==1)
	      fprintf(fp,"%d:%d<-%d:%d,",i,society[i].t,j,society[j].t);
	    else if(Catalyse[j][i]==1)
	      fprintf(fp,"%d:%d->%d:%d,",i,society[i].t,j,society[j].t);
	  }
      }
}
