# Supplementary material for: Simulating Society Transitions: Standstill, Collapse and Growth in an Evolving Network Model
Source: PLoS One. 2013 Sep 25;8(9):e75433. doi: 10.1371/journal.pone.0075433 (PMC3783390; doi:10.1371/journal.pone.0075433)
Supplement: Source code S1 — The source codes for the model. This is a collection of 5 folders, each contains a collection of source files needed for compiling and running the preliminary demonstration or one of the four scenarios described in the model. (1) preliminaryDemo: elementary demonstration of the model; (2) support: the supporting scenario; (3) disturb: the disturbing scenario; (4) invade: the invading scenario; (5) mutualsupport: the mutually supporting scenario. (ZIP) [file pone.0075433.s001.zip › Source code S1/invade/README.txt]

This program is for simulating the invading of a society to another society, please refer to the paper "Simulating Society Transitions: Standstill, Collapse and Growth in An Evolving Network Model" for more information.

Parameters and their corresponding variables in the program:
  n_1: number of occupations of the original society. "NUM0" in sd.h.
  n_2,n_3: number of occupations of the secondary society. "NUM1", "NUM2" in sd.h.
  a/b: ratio of supporting coefficient and environmental restriction coefficient. "CoCata" in evolve.c.
  p_c_11: probability of one occupation supporting another within the original society. "CataProb" in sd.c.
  p_c_22,p_c_33: probability of one occupation supporting another within the secondary society. "CataProb" in sd.c.
  p_c_21: probability of one occupation within the original society supporting another within the secondary society. "CataProb" in sd.c.
  p_c_12: probability of one occupation within the secondary society supporting another within the original society. "CataProb" in sd.c.
  p_m: mutate rate of an occupation. "MutateRate" in mutate.c.
  r_t: the probability of transforming into the same society, when mutate does happen. "MutateSTWeight" in mutate.c.
  r_d: severity of disturbance. Not relevant in this scenario.

To compile, run `make`. You need to have the Gnu c compiler installed.

Any questions, please contact the author: xsplendor@gmail.com

Guanghua Xu, 2013/4/28
