# Supplementary material for: Simulating Society Transitions: Standstill, Collapse and Growth in an Evolving Network Model
Source: PLoS One. 2013 Sep 25;8(9):e75433. doi: 10.1371/journal.pone.0075433 (PMC3783390; doi:10.1371/journal.pone.0075433)
Supplement: Source code S1 — The source codes for the model. This is a collection of 5 folders, each contains a collection of source files needed for compiling and running the preliminary demonstration or one of the four scenarios described in the model. (1) preliminaryDemo: elementary demonstration of the model; (2) support: the supporting scenario; (3) disturb: the disturbing scenario; (4) invade: the invading scenario; (5) mutualsupport: the mutually supporting scenario. (ZIP) [file pone.0075433.s001.zip › Source code S1/invade/evolve.c]

/*evolve.c, Guanghua Xu, 2012.10.24*/
/*define the evolving phase of the model.*/
#include "sd.h"
double CoCata=100.0;//the suppornt cofficient b.
extern int SubSociety[SOCIETIES];
extern int Catalyse[NUM][NUM];
//evolve().
int evolve(struct occupation *society,double coEv,int beginSubSociety,int endSubSociety)
{
  int i;
  double t;
  int begin,size;
  double diff;
  int eliminated=0;//boolean variable, if there are eliminated occupation.
  double initialDt=1.0e-4;
  double minDt=1.0e-7;
  double dt;
  double epsilon=1.0e-8;
  double maxTime=100.0;//maximun time tried.Converging time is affected by dt and epsilon.
  struct occupation *xt1, *xt2;
  int ascendSubSociety[SOCIETIES];
  for(i=0;i<SOCIETIES;i++)//
    {
      if(i==0)
	ascendSubSociety[i]=SubSociety[i];
      else
	ascendSubSociety[i]=SubSociety[i]+ascendSubSociety[i-1];
    }
  if(beginSubSociety==0)
    begin=0;
  else
    begin=ascendSubSociety[beginSubSociety-1];
  if(beginSubSociety==0)
    size=ascendSubSociety[endSubSociety];
  else      
    size=ascendSubSociety[endSubSociety]-ascendSubSociety[beginSubSociety-1];
  
  //
  xt1=(struct occupation *)calloc(size,sizeof(struct occupation)); 
  xt2=(struct occupation *)calloc(size,sizeof(struct occupation));
  for(i=0;i<size;i++)
    {
      xt1[i].a=society[begin+i].a;
      xt2[i].a=0.0;
      xt1[i].t=society[begin+i].t;
      xt2[i].t=society[begin+i].t;
    }
  //
  for(t=0.0,dt=initialDt;;t+=dt)
    {
      calculate(xt1,xt2,begin,size,coEv,dt); 
      diff=getDistance(xt1,xt2,size);
      if(dt<initialDt/2)
	{
	  printf("t:%e dt:%e diff:%e\n",t,dt,diff);
	}
      for(i=0;i<size;i++)
	{
	  xt1[i].a=xt2[i].a;
	}
      //test if there are eliminted occupations.       
      for(i=0;i<size;i++)//for those occupations that productivity<LIMINA, set it to 0.
	{
	  if(0.01*LIMINA<society[begin+i].a && society[begin+i].a<LIMINA)
	    {
	      printf("species %d extinct.\n",i);
	      society[begin+i].a=0;
	      eliminated=1;
	    }
	}
      if(eliminated==1)
	{
	  eliminated=0;
	  t=0.0;
	  continue;
	}
      //
      if(diff<=epsilon)
	{
	  printf("t=%e,dt=%e,diff=%e\n",t,dt,diff);
	  for(i=0;i<size;i++)
	    {
	      society[begin+i].a=xt1[i].a;
	    }
	  break;
	}
      if(t>=maxTime)
	{
	  printf("t>=maxTime,t=%e,dt=%e,diff=%e\n",t,dt,diff);
	  dt=dt/5;//failed to converge, change dt and retry.
	  if(dt>minDt)//recalculate.
	    {
	      for(i=0;i<size;i++)
		{
		  xt1[i].a=society[begin+i].a; //reinitialize.
		}
	      t=0.0;//reiterate.
	      continue;
	    }
	  else //faied, exit.
	    {
	      fprintf(stderr,"evolve failed.t=%e,dt=%e,diff=%e\n",t,dt,diff);
	      for(i=0;i<size;i++)
		{
		  fprintf(stderr,"%f ",xt1[i].a);
		}      
	      fprintf(stderr,"\n");
	      exit(-1);
	    }
	}
    }
  free(xt1);
  free(xt2);
}
//calculate(). Calculate the next value of the iteration, i.e., the productivity. Using the Runge-Kuta method.
int calculate(struct occupation *x1,struct occupation *x2,int begin,int size,double coEv,double dt)
{
  int i;
  double *cs1,*cs2,*cs3,*cs4;
  double temp;
  cs1=(double *)calloc(size,sizeof(double));
  cs2=(double *)calloc(size,sizeof(double));
  cs3=(double *)calloc(size,sizeof(double));
  cs4=(double *)calloc(size,sizeof(double));
  //
  for(i=0;i<size;i++)
    {
      cs1[i]=f(i,x1,begin,size,1,NULL,coEv,dt);
    }
  for(i=0;i<size;i++)
    {
      cs2[i]=f(i,x1,begin,size,2,cs1,coEv,dt);
    }  
  for(i=0;i<size;i++)
    {
      cs3[i]=f(i,x1,begin,size,3,cs2,coEv,dt);
    }
  for(i=0;i<size;i++)
    {
      cs4[i]=f(i,x1,begin,size,4,cs3,coEv,dt);
    }
  for(i=0;i<size;i++)
    {
      if(x1[i].a>=LIMINA)
	x2[i].a=x1[i].a+dt/6*(cs1[i]+2*cs2[i]+2*cs3[i]+cs4[i]);
      else
	x2[i].a=0;
    }
  
  free(cs1);
  free(cs2);
  free(cs3);
  free(cs4);
}

//f(). Solve equation.Get the competing strength value.
double f(int serial,struct occupation *x,int begin,int size,int k,double *cs,double coEv,double dt)
{
  int j;
  double coef;
  double evStrength;//envrionment competing strength.
  double competeStrength;//Together competing strength.
  double temp;
  double sum;//total productivity.
  if(x[serial].a<LIMINA)//productivity has to > limina.
    return 0;
  temp=0.0;
  coef=CoCata;
  for(j=0;j<size;j++)
    {
      if(x[j].a>=LIMINA &&Catalyse[serial+begin][j+begin]==1)
	{
	  if(k==1)
	    temp+=coef*x[j].a/x[serial].a;
	  else if(k==2||k==3)
	    temp+=coef*(x[j].a/x[serial].a+dt/2*cs[j]);
	  else //k==4
	    temp+=coef*(x[j].a/x[serial].a+dt*cs[j]);
	}
    }	
  //Calculate the restriction strength of the environment.
  for(j=0,sum=0.0;j<size;j++)
    {
      if(k==1)
	sum+=x[j].a;
      else if(k==2||k==3)
	sum+=x[j].a+dt/2*cs[j];
      else//k==4
	sum+=x[j].a+dt*cs[j];
    }
  evStrength=sum*coEv;
  competeStrength=temp-evStrength;
  return competeStrength;
}

//getCataCoef(). Get the supporting coefficient.
double getCataCoef(int occupationSeq,struct occupation *society,int begin,int size)
{
  int i;
  double cataCoef;
  int activeDownCata=0;  
  int needDownCata=0;
  for(i=0;i<size;i++)
    {
      if(society[i+begin].t<society[occupationSeq+begin].t && Catalyse[occupationSeq+begin][i+begin]==1)
	{
	  needDownCata++;
	  if(society[i+begin].a>=LIMINA)
	    activeDownCata++;
	}
    }
  if(needDownCata==0 || (needDownCata>0 && activeDownCata>0))
    cataCoef=CoCata;//
  else
    cataCoef=0.0;
  return cataCoef;
}
  
//getDistance().
double getDistance(struct occupation *xt1,struct occupation *xt2,int num)
{
  int i;
  double distance,temp;
  distance=0.0;  
  for(i=0;i<num;i++)
    {
      temp=xt2[i].a-xt1[i].a;
      distance+=temp*temp;
    }
  distance=sqrtf(distance);
  return distance;
}
