# Supplementary material for: Simulating Society Transitions: Standstill, Collapse and Growth in an Evolving Network Model
Source: PLoS One. 2013 Sep 25;8(9):e75433. doi: 10.1371/journal.pone.0075433 (PMC3783390; doi:10.1371/journal.pone.0075433)
Supplement: Source code S1 — The source codes for the model. This is a collection of 5 folders, each contains a collection of source files needed for compiling and running the preliminary demonstration or one of the four scenarios described in the model. (1) preliminaryDemo: elementary demonstration of the model; (2) support: the supporting scenario; (3) disturb: the disturbing scenario; (4) invade: the invading scenario; (5) mutualsupport: the mutually supporting scenario. (ZIP) [file pone.0075433.s001.zip › Source code S1/invade/mutate.c]

/*mutate.c, Guanghua Xu, 2012.10.24,revised 2013.4.7*/
/* Define the mutate phase*/
#include "sd.h"
double MutateRate=0.01;//mutate rate.
int MutateSTWeight=50;//The ratio of transform into the same society and to other society, when mutate happens.
extern int SubSociety[SOCIETIES];
extern int Catalyse[NUM][NUM]; 
//
//mutate(). The program for the muatation phase. transfer can be within the society or to another society, they have different probabilities.
int mutate(struct occupation *society,int beginSubSociety,int endSubSociety)
{
  int i;
  int mutant;
  int begin,size;
  int *ref;//reference array of society.
  int ascendSubSociety[SOCIETIES];

  for(i=0;i<SOCIETIES;i++)//pretend that other subsociety do not exist.
    {
      if(i==0)
	ascendSubSociety[i]=SubSociety[i];
      else
	ascendSubSociety[i]=SubSociety[i]+ascendSubSociety[i-1];
    }
  if(beginSubSociety==0)
    begin=0;
  else
    begin=ascendSubSociety[beginSubSociety-1];
  if(beginSubSociety==0)
    size=ascendSubSociety[endSubSociety];
  else      
    size=ascendSubSociety[endSubSociety]-ascendSubSociety[beginSubSociety-1];
  //
  ref=(int *)calloc(size,sizeof(int));
  for(i=0;i<size;i++)
    ref[i]=begin+i;
  permutate(ref,size);//permutate the ref array, thus mutate happen randomly.
  //
  for(i=0;i<size;i++)
    {
      if(society[ref[i]].a>=LIMINA*2.1 && random()%1000<MutateRate*1000)
	{//the productivity have to >=LIMINA*2 to mutate.
	  mutant=getMutant(society[ref[i]].t,beginSubSociety,endSubSociety)+begin;//please note:+begin. 
	  while(!(mutant>=0 && isValidMutate(society,mutant,begin,size)))//until effective target occupation is resulted.
	    mutant=getMutant(society[ref[i]].t,beginSubSociety,endSubSociety)+begin;
	  printf("mutant:%d->%d type:%d->%d\n",ref[i],mutant,society[ref[i]].t,society[mutant].t);
	  society[mutant].a+=LIMINA;
	  society[ref[i]].a-=LIMINA;
	}
    }
  free(ref);
  return 0;
}
//getMutant().get the target of an occupation transfer event.
int getMutant(int type,int beginSubSociety,int endSubSociety)
{
  int i;
  int mutant;
  int temp;
  int addWeight[SOCIETIES];//after added weight.
  int ascendAddWeight[SOCIETIES];//added weight, and add each forward value.
  for(i=0;i<SOCIETIES;i++)//initialize.
    addWeight[i]=0;  
  for(i=beginSubSociety;i<=endSubSociety;i++)
    if(i==type)
      addWeight[i]=SubSociety[i]*MutateSTWeight;
    else
      addWeight[i]=SubSociety[i];
  //
  for(i=0;i<SOCIETIES;i++)
    {
      if(i==0)
	ascendAddWeight[0]=addWeight[0];
      else
	ascendAddWeight[i]=addWeight[i]+ascendAddWeight[i-1];
    }
  //
  temp=random()%ascendAddWeight[SOCIETIES-1];
  for(i=0;i<SOCIETIES;i++)
    {
      if(temp<ascendAddWeight[i])
	{
	  if(i<type)//[n0][n1][n2][n3*MutateSTWeight],i=2
	    mutant=temp;
	  else if(i>type)//[n0][n1*MutateSTWeight][n2][n3],i=2	    
	    mutant=temp-addWeight[type]+addWeight[type]/MutateSTWeight;
	  else//(type==i)
	    {
	      if(i==0)//[n0*MutateSTWeight][n1][n2][n3],i=0
		mutant=temp/MutateSTWeight;
	      else//[n0][n1*MutateSTWeight][n2][n3],i=1
		mutant=(temp-ascendAddWeight[i-1])/MutateSTWeight+ascendAddWeight[i-1];
	    }
	  break;
	}
    }
  return mutant;
}
//permutate(). Permutate for n turns.
int permutate(int *array,int n)
{
  int i;
  int temp;
  int k;
  for(i=0;i<n;i++)
    {
      temp=random()%(n-i)+i;
      k=array[i];
      array[i]=array[temp];
      array[temp]=k;
    }
}

//isValidMutate(). Test if the mutate is valid, i.e., if it could be supported by any existing occupations, or it could self support.
int isValidMutate(struct occupation *society,int mutant,int begin,int size)
{
  int i;
  for (i=begin;i<begin+size;i++)
    {
      if((Catalyse[mutant][i]==1 || Catalyse[mutant][mutant]==1) && society[i].a>LIMINA)
	return 1; // is valid.
      else
	continue;
    }
  return 0; //not valid.
}
