# Supplementary material for: Simulating Society Transitions: Standstill, Collapse and Growth in an Evolving Network Model
Source: PLoS One. 2013 Sep 25;8(9):e75433. doi: 10.1371/journal.pone.0075433 (PMC3783390; doi:10.1371/journal.pone.0075433)
Supplement: Source code S1 — The source codes for the model. This is a collection of 5 folders, each contains a collection of source files needed for compiling and running the preliminary demonstration or one of the four scenarios described in the model. (1) preliminaryDemo: elementary demonstration of the model; (2) support: the supporting scenario; (3) disturb: the disturbing scenario; (4) invade: the invading scenario; (5) mutualsupport: the mutually supporting scenario. (ZIP) [file pone.0075433.s001.zip › Source code S1/invade/sd.c]

/* sd.c, Guanghua Xu, 2013.4.6 */
/* The main file of the program. */
/* invade. Here we suppose SubSociety[0] is the original society, SubSociety[2] is the invade society. SubSociety[0] and SubSociety[1] use the same environment, when invade happens, SubSociety[2] came into SubSociety[1], which previously only SubSociety[0] dwells.*/
#include  "sd.h"
int ItTurns=1000;//iteration steps.
int SubSociety[SOCIETIES]={NUM0,NUM1};//the societies.
int Catalyse[NUM][NUM];//supporting matrix.
double CataProb[SOCIETIES][SOCIETIES]={{0.10,0.0},
				       {0.0,0.075}};//the supporting probability.CataProb[i][j] denotes the probability of occupations of society j supporting those in society i.
int InitOccupation[SOCIETIES]={NUM0,NUM1};//initial occupation numbers.
double CoEv=1.0;//restriction cofficient of environment.
int InvadeStep=500;
int invade(struct occupation *society);
main()
{
  int i,j;
  struct occupation society[NUM];  
  int totalOccupation[SOCIETIES];//number of currently functional occupations.
  double totalAbundance[SOCIETIES];//productivity.
  double maxLambda1[SOCIETIES];//maximum eigen value of supporting matrix.
  double actualLambda1[SOCIETIES];//maximum eigen value of the current functional occupations.
  FILE *fp,*fpCata,*fpSociety;
  fp=fopen("result","w");
  fpCata=fopen("cata","w");
  fpSociety=fopen("society","w");
  srandom((unsigned)time(NULL));
  setParameter();
  init(society);  
  //  
  fprintf(fpCata,"Catalyse:\n");
  for(i=0;i<NUM;i++)
    {
      for(j=0;j<NUM;j++)
	fprintf(fpCata,"%d, ",Catalyse[i][j]);
      fprintf(fpCata,"\n");
    }
  for(i=0;i<SOCIETIES;i++)
    {
      maxLambda1[i]=getMaxLambda1(i,society);
    }
  //Test if the randomly generated supporting matrix is irreducible.
  if(ifIrriducible(0)!=1 ||ifIrriducible(2)!=1 )
      exit(-1);
  //doStatistics(fp,fpCata,fpSociety,society,maxLambda1,actualLambda1,totalOccupation,totalAbundance,0);
  evolve(society,CoEv,0,0);
  evolve(society,CoEv,1,1);
  doStatistics(fp,fpCata,fpSociety,society,maxLambda1,actualLambda1,totalOccupation,totalAbundance,0);
  for(i=1;i<ItTurns;i++)
    {
      printf("step:%d\n",i);
      if(i==InvadeStep)
	{
	  invade(society);
	}
      if(i<InvadeStep)
	{
	  mutate(society,0,0);
	  mutate(society,1,1);
	  evolve(society,CoEv,0,0);
	  evolve(society,CoEv,1,1);
	}
      else
	{
	  mutate(society,0,1);
	  evolve(society,CoEv,0,1);
	}
      doStatistics(fp,fpCata,fpSociety,society,maxLambda1,actualLambda1,totalOccupation,totalAbundance,i);
    }
  fclose(fp);
  fclose(fpCata);
  fclose(fpSociety);
}
//setParameter().Setting parameters of the model, mainly the supporting matrix.
int setParameter()
{
  int i,j,k,l; 
  int ascendSubSociety[SOCIETIES];
  for(i=0;i<SOCIETIES;i++)
    {
      if(i==0)
	ascendSubSociety[i]=SubSociety[i];
      else
	ascendSubSociety[i]=SubSociety[i]+ascendSubSociety[i-1];
    }
  for(i=0;i<NUM;i++)
  for(j=0;j<NUM;j++)
      {
	for(k=0;k<SOCIETIES;k++)
	  if(i<ascendSubSociety[k])
	    {
	      for(l=0;l<SOCIETIES;l++)
		if(j<ascendSubSociety[l])
		  {
		    if(random()%1000<CataProb[k][l]*1000)
		      Catalyse[i][j]=1;
		    else
		      Catalyse[i][j]=0;
		    break;
		  }
	      break;
	    }
      }
}

//init(). Set the initial status of the model.
int init(struct occupation *society)
{
  int i,j;
  int k;
  int count;
  int ascendSubSociety[SOCIETIES];
  int selected[NUM];
  //
  for(i=0;i<SOCIETIES;i++)
    {
      if(i==0)
	ascendSubSociety[i]=SubSociety[i];
      else
	ascendSubSociety[i]=SubSociety[i]+ascendSubSociety[i-1];
    }
  for(i=0;i<NUM;i++)
    {
      society[i].a=0.0;
      for(j=0;j<SOCIETIES;j++)
	if(i<ascendSubSociety[j])
	  {
	    society[i].t=j;
	    break;
	  }
    }
  //
  for(i=0;i<NUM0;i++)
    society[i].a=LIMINA*2;//initial productivity.
  for(i=NUM0;i<NUM0+NUM1;i++)
    society[i].a=LIMINA*2;
  return 0;
}

//doStatistics(). 
int doStatistics(FILE *fp,FILE *fpCata,FILE *fpSociety,struct occupation *society,double *maxLambda1,double *actualLambda1,int *totalOccupation,double *totalAbundance,int step)
{
  int i;
  //print the current society.
  fprintf(fpSociety,"%d ",step);
  for(i=0;i<NUM;i++)
    {
      fprintf(fpSociety,"%f ",society[i].a);
    }
  fprintf(fpSociety,"\n");
  //calculate some indexes.
  for(i=0;i<SOCIETIES;i++)
    {
      actualLambda1[i]=getActualLambda1(i,society);
      totalOccupation[i]=getTotalOccupation(i,society);
      totalAbundance[i]=getTotalAbundance(i,society);      
    }
  //print these indexes.  
  fprintf(stdout,"  max  lambda1: ");
  for(i=0;i<SOCIETIES;i++)
    {
      fprintf(stdout,"%f ",maxLambda1[i]);
    }
  fprintf(stdout,"\nactual lambda1: ");
  for(i=0;i<SOCIETIES;i++)
    {
      fprintf(stdout,"%f ",actualLambda1[i]);
    }
  fprintf(stdout,"\nOccupation: ");
  for(i=0;i<SOCIETIES;i++)
    {
      fprintf(stdout,"%d/%d,",totalOccupation[i],SubSociety[i]);
    }
  fprintf(stdout,"\nAbuncance: ");
  for(i=0;i<SOCIETIES;i++)
    {
      fprintf(stdout,"%f ",totalAbundance[i]);
    }
  fprintf(stdout,"\n");      
  
  fprintf(fp,"%d ",step);
  for(i=0;i<SOCIETIES;i++)
    {
      fprintf(fp,"%f ",actualLambda1[i]);
    }
  for(i=0;i<SOCIETIES;i++)
    {
      fprintf(fp,"%d ",totalOccupation[i]);
    }
  for(i=0;i<SOCIETIES;i++)
    {
      fprintf(fp,"%f ",totalAbundance[i]);
    }
  fprintf(fp,"\n");
}
//invade(). Society 2 invade into society 1
int invade(struct occupation *society) 
{
  int i,j;
  for(i=0;i<SubSociety[1];i++)
    {
      society[i+SubSociety[0]].a*=0.2;
    }
}
